# Supplementary material for: Visual Detection of Ascorbic Acid via Smartphone with Portable Probe Based on Assembled FePO4@GO Peroxidase-like Nanozyme
Source: Molecules. 2024 Oct 29;29(21):5097. doi: 10.3390/molecules29215097 (PMC11547973; doi:10.3390/molecules29215097)
Supplement: Supplementary file 1 [file molecules-29-05097-s001.zip]

Archive with 1 entries (1 files):
- molecules-3157886-supplementary.pdf
